# Supplementary material for: Insights into the modulation of bacterial NADase activity by phage proteins
Source: Nat Commun. 2024 Mar 27;15:2692. doi: 10.1038/s41467-024-47030-z (PMC10973363; doi:10.1038/s41467-024-47030-z)
Supplement: Supplementary file 4 — Source Data [file 41467_2024_47030_MOESM4_ESM.xlsx]

## Sheet: Figure 3a
				+TTP
DSR2 variants	WT	N133A/H171A	SIR2	WT	N133A/H171A	SIR2
Fluorescence (AU)	1170	225	60	19225	910	806
	1007	320	101	19633	1199	847
	1344	367	379	19595	1285	1039

## Sheet: Figure 4c
DSR2 variants	WT	N133A/H171A	L495G/L497G/L498G	Y574G/F576G	F576G/L634G/F638G	ΔH4
Fluorescence (AU)	19387	1326	1477	1807	2672	1533
	19898	1517	1439	2635	2241	1647
	20490	1394	1272	2102	2863	1462

## Sheet: Figure5c
	+TTP
DSR2 variants	WT	N133A/H171A	M531G/P532G	WT	N133A/H171A	M531G/P532G	M531G/P532G+DSAD1
Fluorescence (AU)	19898	1333	30195	1124	299	30452	29579
	19420	989	30855	1182	356	29694	27002
	19595	1207	29653	848	159	28643	27015

## Sheet: Figure 5e
DSR2 variants	WT	N133A/H171A	Y71A/I90A	E254A/E256A/T257A/I259A/Y260A	Δ78-86
Fluorescence (AU)	19420	1316	1532	8725	1542
	20228	1459	1581	11187	1551
	19767	1217	1582	10843	1743
